# Supplementary material for: High status males invest more than high status females in lower status same-sex collaborators
Source: PLoS One. 2017 Sep 27;12(9):e0185408. doi: 10.1371/journal.pone.0185408 (PMC5617204; doi:10.1371/journal.pone.0185408)
Supplement: S1 Dataset — (XLS) [file pone.0185408.s001.xls]

## Sheet: Data, Study 1
Sex	Manipulation	Year	Month	Equal	High	Medium	REW40	REW20	REW10
Female	Strong	84	11	0	0	0	0	0	0
Female	Weak	89	12	0.5	0.4	0.391667	0.45	0.45	0.4
Male	Strong	93	5	0.5	0.458333	0.5	0.4875	0.45	0.5
Male	Weak	89	1	0.5	0.8	0.625	0.625	0.625	0.9
Female	Strong	94	5	0.5	0.2	0.329167	0.375	0.325	0.2
Male	Strong	83	9	0.466667	0.175	0.1875	0.3125	0.3	0.2
Female	Weak	94	10	0.483333	0.533333	0.458333	0.45	0.525	0.6
Female	Strong	93	10	0.383333	0.2	0.195833	0.3	0.275	0.1
Male	Weak	94	3	0.5	0.5	0.545833	0.5	0.5	0.5
Female	Weak	93	5	0.275	0.108333	0.183333	0.225	0.2	0
Female	Strong	80	10	0.425	0.45	0.458333	0.3625	0.45	0.5
Male	Strong	92	5	0.483333	0.275	0.433333	0.3125	0.275	0.6
Female	Strong	0	0	0.0583333	0.0583333	0.0583333	0.025	0.05	0.1
Male	Strong	91	5	0	0	0	0	0	0
Female	Weak	93	1	0.258333	0.391667	0.379167	0.375	0.4	0.4
Female	Strong	93	9	0.325	0.366667	0.391667	0.4875	0.45	0.2
Female	Weak	27	5	0.416667	0.433333	0.425	0.425	0.45	0.4
Male	Weak	75	1	0.0916667	0.191667	0.15	0.175	0.1	0.3
Male	Strong	93	8	0.5	0.5	0.5	0.5	0.5	0.5
Male	Weak	93	6	0.166667	0.183333	0.166667	0.275	0.25	0
Male	Strong	93	12	0.358333	0.191667	0.220833	0.35	0.225	0.1
Female	Strong	93	9	0.191667	0.216667	0.183333	0.2125	0.15	0.2
Female	Weak	81	1	0.441667	0.108333	0.225	0.275	0.3	0.1
Female	Strong	92	2	0	0	0.0208333	0	0	0
Female	Strong	84	11	0	0	0	0	0	0
Female	Weak	93	3	0.116667	0.4	0.25	0.075	0.1	1
Male	Strong	75	8	0.5	0.391667	0.420833	0.4125	0.425	0.5
Female	Strong	91	10	0.5	0.5	0.5	0.5	0.5	0.5
Male	Weak	92	12	0.258333	0.208333	0.183333	0.125	0.225	0.3
Male	Strong	94	6	0.4	0.2	0.295833	0.275	0.375	0.1
Male	Weak	94	8	0.5	0.466667	0.2875	0.5	0.55	0.4
Male	Strong	90	11	0.5	0.233333	0.233333	0.375	0.375	0.2
Male	Weak	94	8	0.5	0.166667	0.35	0.4	0.35	0
Male	Strong	94	1	0.183333	0.133333	0.266667	0.175	0.1	0.1
Female	Weak	94	5	0.5	0.666667	0.791667	0.25	0.75	1
Male	Strong	93	6	0.5	0.15	0.345833	0.375	0.25	0.2
Male	Weak	88	12	0.666667	0.5	0.5	0.625	0.625	0.5
Female	Strong	91	11	0.241667	0.216667	0.275	0.2375	0.15	0.3
Male	Strong	93	9	0.441667	0.441667	0.441667	0.475	0.45	0.4
Male	Weak	94	5	0.625	0.35	0.345833	0.5625	0.45	0.2
Female	Weak	94	12	0.5	0.683333	0.666667	0.55	0.625	0.7
Male	Strong	90	10	0.5	0.5	0.5	0.5	0.5	0.5
Female	Strong	93	9	0.466667	0.333333	0.35	0.425	0.375	0.3
Female	Weak	93	6	0.5	0.383333	0.4875	0.375	0.5	0.4
Male	Weak	88	5	0.5	0.241667	0.245833	0.4375	0.325	0.2
Male	Strong	93	6	0.366667	0.391667	0.4125	0.3625	0.275	0.5
Male	Strong	87	11	0.5	0.5	0.5	0.5	0.5	0.5
Female	Strong	93	5	0	0	0	0	0	0
Female	Weak	92	8	0.5	0.375	0.445833	0.4375	0.475	0.3
Female	Strong	94	6	0.441667	0.433333	0.45	0.4625	0.45	0.4
Female	Strong	90	5	0.5	0.158333	0.275	0.3125	0.375	0.1
Female	Strong	92	1	0.5	0.141667	0.204167	0.3125	0.3	0.2
Male	Weak	94	4	0.325	0.416667	0.329167	0.3125	0.3	0.5
Male	Strong	93	5	0.5	0.2	0.270833	0.375	0.325	0.2
Female	Weak	94	9	0.466667	0.5	0.375	0.525	0.425	0.6
Male	Weak	91	12	0.5	0.5	0.5	0.5	0.5	0.5
Male	Strong	93	4	0.5	0.266667	0.329167	0.35	0.4	0.3
Male	Weak	93	2	0.5	0.5	0.5	0.5	0.5	0.5
Female	Strong	91	10	0.433333	0.475	0.466667	0.4375	0.425	0.6
Female	Weak	86	10	0.5	0.5	0.5	0.5	0.5	0.5
Male	Strong	94	8	0.5	0.5	0.5	0.5	0.5	0.5
Female	Strong	91	5	0.5	0.291667	0.35	0.4375	0.4	0.2
Male	Weak	88	5	0.466667	0.341667	0.391667	0.4375	0.325	0.4
Female	Weak	85	3	0.5	0.283333	0.270833	0.5	0.375	0.1
Female	Strong	94	5	0.391667	0.416667	0.391667	0.4125	0.4	0.3
Male	Weak	92	1	0.5	0.308333	0.425	0.4125	0.45	0.2
Female	Weak	93	7	0.5	0.5	0.5	0.5	0.5	0.5
Male	Strong	93	1	0.5	0.658333	0.604167	0.5625	0.575	0.7
Female	Strong	93	7	0.5	0.108333	0.208333	0.3125	0.3	0.1
Female	Weak	67	1	0.5	0.5	0.5	0.5	0.5	0.5
Female	Strong	91	11	0.483333	0.525	0.479167	0.3875	0.525	0.7
Male	Weak	92	7	0.5	0.5	0.5	0.5	0.5	0.5
Female	Weak	93	6	0.5	0.433333	0.416667	0.5	0.5	0.3
Male	Weak	92	7	0.5	0.5	0.5	0.5	0.5	0.5
Male	Strong	93	1	0.5	0.441667	0.445833	0.4875	0.475	0.4
Male	Weak	94	4	0.416667	0.358333	0.333333	0.3125	0.5	0.2
Female	Strong	92	10	0.5	0.391667	0.4375	0.4375	0.45	0.4
Female	Weak	94	5	0.575	0.441667	0.491667	0.525	0.65	0.2
Male	Strong	87	7	0.341667	0.225	0.254167	0.3	0.3	0.2
Male	Weak	5	2	0.5	0.5	0.5	0.5	0.5	0.5
Male	Strong	93	5	0.5	0.433333	0.495833	0.5	0.5	0.3
Male	Weak	93	1	0.291667	0.258333	0.170833	0.375	0.35	0
Female	Weak	92	5	0.475	0.275	0.308333	0.375	0.45	0.3
Male	Weak	91	9	0.5	0.358333	0.425	0.4375	0.4	0.4
Male	Weak	94	4	0.325	0.416667	0.329167	0.3125	0.3	0.5
Female	Weak	94	9	0.466667	0.5	0.375	0.525	0.425	0.6
Female	Weak	86	10	0.5	0.5	0.5	0.5	0.5	0.5
Female	Weak	85	3	0.5	0.283333	0.270833	0.5	0.375	0.1
