# Supplementary material for: High status males invest more than high status females in lower status same-sex collaborators
Source: PLoS One. 2017 Sep 27;12(9):e0185408. doi: 10.1371/journal.pone.0185408 (PMC5617204; doi:10.1371/journal.pone.0185408)
Supplement: S2 Dataset — (XLS) [file pone.0185408.s002.xls]

## Sheet: Data, Study 2
Sex	Order	Share Equal	Share More	Condition
Female	EqualFirst	1	1	Neutral
Male	EqualFirst	1.5	1.5	Neutral
Male	MoreFirst	1.5	1.5	Neutral
Female	MoreFirst	1.5	1	Neutral
Female	EqualFirst	1.5	1.5	Neutral
Male	EqualFirst	1.5	1.5	Neutral
Male	MoreFirst	1.5	1.5	Neutral
Female	MoreFirst	1.5	1.5	Neutral
Female	EqualFirst	1.5	1.5	Neutral
Female	MoreFirst	1.25	1.5	Neutral
Male	EqualFirst	3	1.5	Neutral
Male	EqualFirst	1.5	1.5	Neutral
Female	MoreFirst	0	0	Neutral
Male	MoreFirst	1.5	1.5	Neutral
Male	EqualFirst	1.5	1.5	Neutral
Female	EqualFirst	1.5	1	Neutral
Male	MoreFirst	1.5	0	Neutral
Male	EqualFirst	1.5	1	Neutral
Female	MoreFirst	1.5	1	Neutral
Male	MoreFirst	1.5	1.5	Neutral
Female	EqualFirst	1.5	1.5	Neutral
Female	MoreFirst	3	3	Neutral
Male	EqualFirst	0	1	Neutral
Male	MoreFirst	1.5	1.5	Neutral
Female	EqualFirst	1.5	1	Neutral
Female	MoreFirst	1.5	1.5	Neutral
Female	EqualFirst	1.5	1.5	Neutral
Male	EqualFirst	1.5	1.25	Neutral
Male	MoreFirst	1	3	Neutral
Female	MoreFirst	1.25	1	Neutral
Female	EqualFirst	1.5	1.5	Neutral
Male	EqualFirst	1.5	2.5	Neutral
Female	MoreFirst	3	1.5	Neutral
Female	EqualFirst	1.5	0.75	Neutral
Female	EqualFirst	3	1.5	Neutral
Male	MoreFirst	1.5	1.25	Neutral
Female	MoreFirst	1.5	1.5	Neutral
Female	EqualFirst	1.5	1.5	Neutral
Male	EqualFirst	3	1.5	Neutral
Male	MoreFirst	1.5	1.5	Neutral
Male	EqualFirst	1.5	2.25	Neutral
Female	MoreFirst	1.5	1.5	Neutral
Female	EqualFirst	1.5	1.5	Neutral
Male	MoreFirst	1.5	0.75	Neutral
Female	MoreFirst	1.25	1.25	Neutral
Female	EqualFirst	1.5	1.5	Neutral
Male	EqualFirst	1.5	1.5	Neutral
Male	MoreFirst	1.5	1.5	Neutral
Male	EqualFirst	3	1.5	Neutral
Female	MoreFirst	1.5	0.75	Neutral
Female	EqualFirst	1.5	3	Neutral
Female	MoreFirst	1.5	1.5	Neutral
Female	EqualFirst	3	1.5	Neutral
Male	MoreFirst	1.5	1.5	Neutral
Male	EqualFirst	1.5	3	Neutral
Male	MoreFirst	1.5	3	Neutral
Male	EqualFirst	1.5	0.75	Neutral
Female	MoreFirst	1.5	1.5	Neutral
Male	MoreFirst	1.5	1	Neutral
Female	EqualFirst	1.5	1	Neutral
Male	EqualFirst	0	0	Neutral
Male	MoreFirst	1.5	3	Neutral
Female	MoreFirst	1.5	1.5	Neutral
Male	EqualFirst	1.5	1.5	Neutral
Male	MoreFirst	1.25	1	Neutral
Female	EqualFirst	3	1.5	Neutral
Female	MoreFirst	1.5	1.25	Neutral
Female	EqualFirst	3	1.5	Neutral
Male	EqualFirst	3	1.5	Neutral
Female	MoreFirst	1.5	1	Neutral
Female	EqualFirst	3	1.5	Neutral
Female	MoreFirst	3	0.75	Neutral
Male	MoreFirst	1.5	3	Neutral
Female	EqualFirst	1.5	1	Neutral
Male	EqualFirst	1	0	Neutral
Female	MoreFirst	1.5	1	Neutral
Female	EqualFirst	0	0	Neutral
Male	MoreFirst	1.5	1.5	Neutral
Female	EqualFirst	1.5	1.5	Neutral
Female	MoreFirst	1.5	1.5	Neutral
Male	EqualFirst	1.5	1.5	Neutral
Male	MoreFirst	1.5	1.75	Neutral
Female	EqualFirst	1.5	1.5	Neutral
Female	MoreFirst	1.5	2	Neutral
Male	EqualFirst	1.5	1	Neutral
Female	EqualFirst	1.5	1.5	Neutral
Male	MoreFirst	1.5	1.5	Neutral
Male	EqualFirst	1.25	2.5	Neutral
Male	EqualFirst	3	0	Neutral
Female	MoreFirst	1.5	1	Neutral
Male	MoreFirst	1.5	3	Neutral
Female	EqualFirst	1.5	1.5	Neutral
Male	EqualFirst	1	1	Neutral
Female	MoreFirst	3	1	Neutral
Female	EqualFirst	1.5	3	Neutral
Male	MoreFirst	1.5	1.5	Neutral
Male	EqualFirst	0	0	Neutral
Female	MoreFirst	1	1	Neutral
Female	EqualFirst	1.5	1.5	Leader
Male	EqualFirst	1.5	1	Leader
Male	MoreFirst	1.5	1.5	Leader
Female	EqualFirst	1.5	3	Leader
Female	MoreFirst	1.5	1	Leader
Male	EqualFirst	1	0.5	Leader
Female	EqualFirst	0	0	Leader
Male	MoreFirst	1.5	1.25	Leader
Male	EqualFirst	1.5	3	Leader
Female	MoreFirst	0	1.5	Leader
Female	EqualFirst	1.5	3	Leader
Male	EqualFirst	3	0.5	Leader
Female	MoreFirst	0.5	3	Leader
Female	EqualFirst	1	0.5	Leader
Male	MoreFirst	1.5	1.5	Leader
Female	EqualFirst	3	1.5	Leader
Female	MoreFirst	1.5	1.5	Leader
Male	EqualFirst	1.5	0.25	Leader
Male	MoreFirst	1.5	1.5	Leader
Female	MoreFirst	1.5	1.5	Leader
Male	EqualFirst	1.5	1.5	Leader
Female	EqualFirst	1.5	1.5	Leader
Male	MoreFirst	1.5	1	Leader
Female	MoreFirst	1.5	1.5	Leader
Female	EqualFirst	1.5	1.5	Leader
Female	MoreFirst	3	0.5	Leader
Male	EqualFirst	3	3	Leader
Female	EqualFirst	3	0	Leader
Male	MoreFirst	1.5	1.5	Leader
Male	MoreFirst	2	2	Leader
Female	MoreFirst	1.5	1.5	Leader
Male	EqualFirst	3	0	Leader
Female	EqualFirst	1.5	1.5	Leader
Female	MoreFirst	1.5	1.5	Leader
Male	MoreFirst	2	1	Leader
Female	EqualFirst	3	1.5	Leader
Female	MoreFirst	1.25	1	Leader
Male	EqualFirst	1.25	3	Leader
Male	MoreFirst	1.5	1.5	Leader
Female	EqualFirst	1.5	1.5	Leader
Male	EqualFirst	1.5	1.5	Leader
Female	EqualFirst	1.5	1.5	Leader
Female	MoreFirst	1.5	1	Leader
Male	MoreFirst	2	3	Leader
Female	EqualFirst	0	0	Leader
Female	MoreFirst	1.5	0	Leader
Female	EqualFirst	3	1.5	Leader
Male	EqualFirst	3	1.5	Leader
Female	MoreFirst	1	0.75	Leader
Female	EqualFirst	1.5	1.5	Leader
Male	MoreFirst	3	1.5	Leader
Male	EqualFirst	3	1.5	Leader
Male	MoreFirst	1.5	3	Leader
Female	MoreFirst	0	3	Leader
Female	EqualFirst	1.25	0.75	Leader
Male	EqualFirst	1.25	0.75	Leader
Female	MoreFirst	1.5	3	Leader
Male	MoreFirst	1.5	3	Leader
Male	EqualFirst	1.5	0	Leader
Female	EqualFirst	1.5	1.5	Leader
Female	MoreFirst	1.5	3	Leader
Male	MoreFirst	3	1.5	Leader
Male	EqualFirst	1.5	0.25	Leader
Male	MoreFirst	1.5	1.5	Leader
Female	MoreFirst	1.5	1.5	Leader
Female	EqualFirst	0.5	0.5	Leader
Female	MoreFirst	1	2	Leader
Female	EqualFirst	0	1	Leader
Female	MoreFirst	1	1	Leader
Female	EqualFirst	1.5	1.5	Leader
Male	EqualFirst	1.5	0	Leader
Female	MoreFirst	1.5	3	Leader
Male	MoreFirst	1.5	1.5	Leader
Male	EqualFirst	1.25	0	Leader
Male	MoreFirst	1.5	1.5	Leader
Male	EqualFirst	3	0	Leader
Female	EqualFirst	1.5	1.5	Leader
Female	MoreFirst	3	1.5	Leader
Male	MoreFirst	3	0.75	Leader
Male	EqualFirst	1.5	0.75	Leader
Female	EqualFirst	0	0.75	Leader
Male	MoreFirst	1.5	1	Leader
Female	MoreFirst	0.75	0.75	Leader
Female	EqualFirst	1.5	1.5	Leader
Male	EqualFirst	1.5	1.5	Leader
Male	EqualFirst	1.5	1.5	Leader
Male	MoreFirst	1.5	1.5	Leader
Male	EqualFirst	1.5	1	Leader
Male	MoreFirst	1.5	1.5	Leader
Male	MoreFirst	1.5	1	Leader
Male	EqualFirst	1	0.5	Leader
Male	MoreFirst	1	1.25	Leader
