# Supplementary material for: High status males invest more than high status females in lower status same-sex collaborators
Source: PLoS One. 2017 Sep 27;12(9):e0185408. doi: 10.1371/journal.pone.0185408 (PMC5617204; doi:10.1371/journal.pone.0185408)
Supplement: S3 Dataset — (XLS) [file pone.0185408.s003.xls]

## Sheet: Data, Study 3
Sex	Ans	Mois	Prime	Cond1	Res1	Me1	Other1	Cond2	Res2	Me2	Other2
Female	92	12	Weak	Equal	14	1.5	1.5	More	15	1.5	1.5
Female	96	8	Strong	Equal	11	1.5	1.5	More	16	2	1
Female	91	1	Strong	Equal	12	1.5	1.5	More	17	1.5	1.5
Male	64	3	Strong	Equal	12	1.5	1.5	More	9	1.5	1.5
Female	96	2	Weak	Equal	17	1.5	1.5	More	18	1.5	1.5
Female	92	8	Strong	Equal	13	2	1	More	13	2	1
Male	85	10	Weak	Equal	15	1.5	1.5	More	16	1.5	1.5
Male	87	5	Strong	Equal	16	0.25	2.75	More	18	0.5	2.5
Female	91	12	Strong	Equal	7	1.5	1.5	More	11	1.5	1.5
Male	82	10	Weak	Equal	13	1.5	1.5	More	13	1.5	1.5
Female	79	3	Strong	Equal	9	2.75	0.25	More	13	2	1
Female	84	1	Weak	Equal	13	1.5	1.5	More	16	3	0
Female	79	1	Strong	Equal	11	1.5	1.5	More	14	2	1
Male	91	9	Strong	Equal	15	1.5	1.5	More	17	2	1
Female	94	4	Weak	Equal	11	1.5	1.5	More	14	1.5	1.5
Female	0	0	Strong	Equal	6	3	0	More	8	1.5	1.5
Male	96	8	Strong	Equal	13	1.5	1.5	More	11	1.5	1.5
Male	18	mai	Weak	Equal	18	3	0	More	18	3	0
Male	98	10	Strong	Equal	15	1.5	1.5	More	18	1.5	1.5
Female	97	7	Weak	Equal	14	1.75	1.25	More	16	2.5	0.5
Male	98	2	Weak	Equal	14	1.75	1.25	More	15	2	1
Male	86	3	Strong	Equal	14	1.5	1.5	More	17	2	1
Male	97	8	Weak	Equal	13	1.5	1.5	More	11	1.5	1.5
Female	98	2	Weak	Equal	19	1.5	1.5	More	19	2	1
Female	99	2	Strong	Equal	14	1.5	1.5	More	12	1.5	1.5
Female	99	7	Weak	Equal	9	1.5	1.5	More	13	1.5	1.5
Female	99	4	Strong	Equal	16	1.5	1.5	More	20	2	1
Female	98	7	Weak	Equal	11	2.5	0.5	More	10	3	0
Male	97	12	Strong	Equal	15	1.5	1.5	More	16	1.5	1.5
Male	99	8	Weak	Equal	17	1.5	1.5	More	16	1.5	1.5
Female	98	8	Strong	Equal	17	1.75	1.25	More	19	2	1
Female	98	2	Weak	Equal	10	1.5	1.5	More	12	2	1
Male	97	1	Strong	Equal	18	1.5	1.5	More	19	1.5	1.5
Female	99	3	Strong	Equal	14	1.5	1.5	More	14	1.5	1.5
Male	98	8	Strong	Equal	10	1.5	1.5	More	12	1.75	1.25
Male	95	6	Weak	Equal	17	1.5	1.5	More	20	1.25	1.75
Male	96	2	Strong	Equal	11	1.5	1.5	More	10	2	1
Male	99	7	Weak	Equal	12	1.5	1.5	More	13	1.5	1.5
Female	88	11	Weak	Equal	10	0.5	2.5	More	12	2	1
Male	98	5	Strong	Equal	17	1.5	1.5	More	18	2	1
Male	97	7	Weak	Equal	15	1.5	1.5	More	15	1.5	1.5
Female	98	7	Weak	Equal	8	1.5	1.5	More	8	2	1
Male	99	2	Strong	Equal	17	1.5	1.5	More	14	1.5	1.5
Male	92	11	Weak	Equal	10	1.5	1.5	More	9	1	2
Female	99	7	Strong	Equal	16	1.5	1.5	More	14	1.5	1.5
Female	98	5	Weak	Equal	12	1.5	1.5	More	18	1.5	1.5
Male	99	4	Weak	Equal	16	1.75	1.25	More	16	2	1
Male	99	6	Strong	Equal	13	1.5	1.5	More	14	2.25	0.75
Male	94	10	Weak	Equal	17	1.5	1.5	More	16	1.5	1.5
Male	98	10	Strong	Equal	17	1.5	1.5	More	18	1.5	1.5
Female	76	4	Strong	Equal	14	1.5	1.5	More	17	2.5	0.5
Female	81	10	Weak	Equal	13	1.5	1.5	More	17	1.5	1.5
Female	83	3	Strong	Equal	13	1.5	1.5	More	15	2	1
Male	87	5	Strong	Equal	17	1.5	1.5	More	18	1.5	1.5
Female	90	3	Weak	Equal	12	1.5	1.5	More	17	2	1
Female	94	11	Strong	Equal	14	2	1	More	14	2	1
Female	96	3	Weak	Equal	9	1.5	1.5	More	12	1.75	1.25
Female	99	4	Strong	Equal	17	1.5	1.5	More	16	1.5	1.5
Female	75	4	Weak	Equal	16	0.5	2.5	More	18	0.5	2.5
Female	78	1	Strong	Equal	11	1.5	1.5	More	13	1.5	1.5
Male	80	3	Strong	Equal	17	1.5	1.5	More	20	1.5	1.5
Female	82	4	Weak	Equal	8	1.5	1.5	More	10	2.5	0.5
Male	59	7	Weak	Equal	15	2	1	More	19	2.5	0.5
Female	98	7	Strong	Equal	10	1.5	1.5	More	12	2	1
Female	89	7	Weak	Equal	14	1.5	1.5	More	14	1.5	1.5
Male	95	6	Strong	Equal	16	1.5	1.5	More	20	1.5	1.5
Male	97	5	Weak	Equal	15	1.5	1.5	More	17	3	0
Female	98	9	Weak	Equal	12	1.5	1.5	More	18	1	2
Female	51	12	Strong	Equal	17	1.5	1.5	More	14	1.75	1.25
Female	52	4	Weak	Equal	16	1.5	1.5	More	18	1.5	1.5
Female	54	1	Strong	Equal	12	1.75	1.25	More	10	2.75	0.25
Male	57	7	Weak	Equal	17	1.5	1.5	More	18	1.5	1.5
Female	84	12	Strong	Equal	12	3	0	More	15	3	0
Male	88	4	Strong	Equal	14	1.5	1.5	More	17	1.5	1.5
Female	91	11	Strong	Equal	17	1.5	1.5	More	17	2	1
Female	92	8	Weak	Equal	10	1.5	1.5	More	15	2	1
Female	61	10	Strong	Equal	10	1.5	1.5	More	12	3	0
Female	63	6	Weak	Equal	12	1.5	1.5	More	12	2	1
Female	65	5	Strong	Equal	8	1.5	1.5	More	12	1.5	1.5
Female	50	3	Strong	Equal	15	1.75	1.25	More	10	2.25	0.75
Female	53	6	Weak	Equal	10	1.5	1.5	More	17	1.25	1.75
Female	55	10	Strong	Equal	19	2.75	0.25	More	20	3	0
Male	58	4	Weak	Equal	9	2.5	0.5	More	8	3	0
Male	60	4	Strong	Equal	16	1.5	1.5	More	17	2	1
Female	25	7	Weak	Equal	13	2	1	More	13	2.5	0.5
Male	64	6	Weak	Equal	8	1.5	1.5	More	18	1.5	1.5
Male	97	10	Weak	Equal	15	1.5	1.5	More	15	2	1
Male	98	10	Strong	Equal	19	2	1	More	19	3	0
Male	97	7	Weak	Equal	14	1.5	1.5	More	14	1	2
Male	98	20	Strong	Equal	16	1.5	1.5	More	18	1.5	1.5
Male	99	3	Weak	Equal	17	1.5	1.5	More	19	2.25	0.75
Male	98	3	Strong	Equal	12	1.5	1.5	More	18	1.5	1.5
Male	98	10	Weak	Equal	15	2.5	0.5	More	16	2.5	0.5
Male	99	6	Strong	Equal	16	1.5	1.5	More	15	3	0
Male	99	3	Weak	Equal	12	2.25	0.75	More	14	0	3
Male	98	1	Strong	Equal	17	1.5	1.5	More	15	1.75	1.25
Male	97	8	Weak	Equal	12	1.5	1.5	More	16	0	3
Female	79	6	Strong	Equal	9	2	1	More	14	2.5	0.5
Male	99	8	Strong	Equal	17	0	3	More	16	0	3
Male	98	6	Weak	Equal	15	1.5	1.5	More	18	1.5	1.5
Male	98	3	Strong	Equal	18	1.75	1.25	More	16	2.25	0.75
